# Supplementary material for: The impact of illness perception on parenting concerns of breast cancer patients with minor children: mediating effects of fear of progression
Source: Front Psychol. 2025 Dec 11;16:1676894. doi: 10.3389/fpsyg.2025.1676894 (PMC12738891; doi:10.3389/fpsyg.2025.1676894)
Supplement: Supplementary file 1 [file Data_Sheet_1.xlsx]

## Sheet: Data
Number	Age	Marital status 1=Married 2=Divorced	Education level 1=Primary school and below 2=Junior high school 3=Senior high school or technical secondary school 4=Junior college 5=Bachelor's degree and above	Occupation 1=Company employee 2=Administrative sector employee 3=Freelancer 4=Unemployed	per capita monthly household income 1=<3000 2=3000~4999 3=5000~9999 4=≥10000	Payment system of medical expenses 1=Government-sponsored medical insurance 2=Resident-based medical insurance 3=Self-paying	Number of children	Number of minor children	Age group of the youngest child 1=Infancy and Toddlerhood 2=Preschool age 3=School-age 4=Adolescence	Disease duration(months) 1=<3 2=3~<6 3=6~<12 4=≥12	cancer stage	Radiotherapy	Chemotherapy	Type of surgery 1=No 2=Radical mastectomy 3=Breast-conserving surgery 4=Radical mastectomy + reconstruction	Family history of cancer	History of chronic disease	Concerns about the emotional impact on children	Concerns about the practical impact on children	Concerns about the co-parent	Parenting concerns	Physiological health	Social family	Fear of progression	Comprehension	Emotion	Cognition	Illness perception
1	51	1	4	1	3	2	1	1	4	4	III	no	yes	2	no	no	1.2	1.4	1	1.2	12	11	23	2	12	20	34
2	45	1	4	1	2	2	1	1	3	4	III	yes	yes	2	no	no	1.8	2	1.2	1.66667	19	19	38	1	15	18	34
3	42	1	5	1	4	2	1	1	3	4	II	no	yes	2	no	no	2	2	2.6	2.2	15	13	28	1	19	13	33
4	41	1	3	3	3	2	1	1	4	2	I	no	yes	2	yes	no	2	2.8	1.6	2.13333	25	22	47	0	15	20	35
5	52	1	5	1	2	2	2	1	3	2	III	no	yes	2	no	no	2.6	2.4	1.8	2.26667	16	20	36	1	18	28	47
6	42	1	5	1	2	2	1	1	3	2	II	no	yes	2	no	no	1.8	1.4	2.2	1.8	17	16	33	5	7	18	30
7	52	1	1	4	1	2	3	1	4	1	I	no	no	2	no	yes	1.6	1.2	1	1.26667	14	8	22	0	10	0	10
8	44	1	1	3	1	3	2	1	4	1	II	no	no	1	no	no	1.2	1.2	1	1.13333	12	7	19	4	12	9	25
9	45	1	5	2	4	1	2	2	3	1	II	no	no	4	no	no	2.2	2.4	1.2	1.93333	17	16	33	5	12	29	46
10	47	1	2	1	3	2	2	1	2	4	I	yes	yes	3	no	no	4	4.6	3.4	4	25	26	51	4	20	34	58
11	46	1	5	1	4	1	1	1	4	4	I	yes	yes	3	no	yes	1.4	2.2	1.8	1.8	10	14	24	0	16	26	42
12	52	1	4	1	3	2	2	1	3	1	II	no	yes	3	no	no	1.8	2.8	1.6	2.06667	21	16	37	1	20	16	37
13	40	1	1	3	1	2	2	2	4	1	II	no	yes	2	no	no	1.8	1.2	1.2	1.4	8	10	18	5	10	28	43
14	47	1	2	3	1	2	1	1	3	4	II	no	yes	2	no	yes	2.4	2	2.2	2.2	16	14	30	5	16	21	42
15	40	1	5	3	4	2	1	1	3	2	III	no	yes	3	no	no	2.4	2	1.8	2.06667	16	13	29	1	10	17	28
16	41	1	5	1	3	2	2	2	1	4	II	yes	yes	3	no	no	1.2	1.6	1.4	1.4	16	17	33	4	10	17	31
17	41	1	3	3	2	3	2	2	4	4	II	yes	yes	3	no	no	3.6	3.4	3.8	3.6	14	15	29	0	17	23	40
18	48	1	2	3	3	2	1	1	3	2	I	no	yes	2	no	yes	2.2	1.4	1.6	1.73333	19	13	32	2	13	9	24
19	43	1	5	2	4	1	1	1	3	3	II	yes	yes	4	no	no	3	2.6	2.2	2.6	21	20	41	3	18	33	54
20	40	1	2	4	3	2	2	2	2	1	IV	no	yes	1	no	no	2	2	1.2	1.73333	15	14	29	0	11	19	30
21	38	1	3	4	2	2	2	2	3	2	II	no	yes	2	no	no	1.2	1.4	1	1.2	19	15	34	5	10	25	40
22	40	1	5	2	4	1	1	1	4	3	I	yes	yes	3	no	no	1	1	1	1	17	13	30	0	15	30	45
23	33	1	5	3	4	2	2	2	1	1	II	no	no	1	no	no	3.8	3.8	1.8	3.13333	26	28	54	0	20	17	37
24	39	2	5	1	4	2	2	2	3	4	IV	yes	yes	2	no	no	1	1	1	1	18	12	30	2	10	16	28
25	35	1	5	2	4	2	2	2	1	1	II	no	yes	1	no	no	1.8	1.8	1.2	1.6	12	16	28	2	10	17	29
26	36	1	5	2	3	1	2	2	2	3	I	no	yes	4	no	no	1.4	2	1.2	1.53333	16	15	31	2	17	24	43
27	33	1	3	1	1	3	2	2	2	4	I	no	no	2	no	no	1.8	2.4	1.2	1.8	18	17	35	4	13	15	32
28	45	1	2	3	4	2	3	2	3	3	II	no	yes	4	yes	yes	1.2	1.6	1.2	1.33333	13	14	27	0	10	17	27
29	35	1	5	3	3	2	2	2	2	3	II	yes	yes	4	no	no	3.2	2	3.8	3	18	18	36	3	8	10	21
30	45	1	3	4	2	3	2	2	3	4	I	yes	no	3	no	no	2	2	2.2	2.06667	11	8	19	9	18	46	73
31	48	1	4	1	3	2	2	1	4	3	II	no	yes	2	no	no	4.8	4.4	4	4.4	27	30	57	3	13	26	42
32	47	1	5	1	4	3	1	1	3	4	II	no	yes	2	no	yes	4	3.8	3.8	3.86667	18	22	40	1	19	31	51
33	40	1	3	3	3	2	2	1	3	2	III	yes	yes	2	yes	no	2.6	1.6	2.2	2.13333	20	13	33	2	11	10	23
34	45	1	3	1	3	3	1	1	4	1	I	no	no	3	no	no	4.8	5	4.4	4.73333	28	26	54	3	13	27	43
35	50	1	5	4	4	2	2	1	3	4	II	no	yes	2	no	no	2.2	2.4	1.8	2.13333	22	18	40	5	16	44	65
36	46	1	5	1	3	3	2	2	3	4	II	yes	yes	4	no	no	2.4	2.2	2.2	2.26667	20	16	36	0	18	22	40
37	46	1	1	3	2	2	3	1	4	1	I	no	yes	3	no	no	1.8	2.6	3	2.46667	16	18	34	6	12	33	51
38	38	1	3	1	2	3	2	2	2	4	II	yes	yes	2	no	no	2	1.8	1.6	1.8	24	22	46	7	12	32	51
39	42	1	5	1	3	2	1	1	3	4	III	yes	yes	2	no	yes	2.6	2.6	2.4	2.53333	20	17	37	1	6	6	13
40	40	1	5	3	4	2	3	3	2	1	I	no	no	3	no	no	1.2	1	1	1.06667	30	7	37	0	20	30	50
41	33	1	5	2	3	3	1	1	2	2	I	no	yes	2	no	no	1.4	1.8	1.4	1.53333	20	15	35	5	18	16	39
42	43	1	4	4	2	2	1	1	1	3	I	yes	yes	3	no	yes	1	2.4	3.6	2.33333	20	28	48	2	17	26	45
43	40	2	5	1	4	1	1	1	3	1	I	no	no	3	no	no	2	2	2.6	2.2	26	25	51	3	20	11	34
44	44	1	4	1	3	2	1	1	4	2	III	yes	yes	3	yes	yes	1.8	1.8	1.4	1.66667	18	16	34	2	10	20	32
45	31	1	1	4	1	3	2	2	1	1	I	no	no	3	no	no	2	2.2	1.8	2	13	12	25	7	5	22	34
46	45	1	3	3	4	2	2	1	4	2	II	yes	yes	3	no	no	1.2	1.2	1	1.13333	15	12	27	3	9	17	29
47	52	1	1	4	1	2	1	1	4	2	I	no	no	2	no	no	2.2	2.2	3	2.46667	11	7	18	4	11	27	42
48	47	1	4	2	2	2	3	2	2	4	II	no	yes	2	no	no	2.4	2.4	1.6	2.13333	16	11	27	3	9	12	24
49	36	1	3	3	4	2	2	2	2	4	II	yes	yes	2	yes	no	2	2	2	2	22	21	43	5	10	25	40
50	49	1	4	3	3	2	2	1	3	4	II	yes	yes	2	no	no	1.8	1.2	1	1.33333	13	8	21	0	10	20	30
51	51	1	4	1	3	3	2	1	3	4	II	no	yes	2	no	no	2.6	3.4	3.2	3.06667	16	18	34	2	13	28	43
52	49	1	5	1	3	2	1	1	4	4	I	no	yes	2	no	no	1.2	1.2	1.6	1.33333	16	14	30	2	10	17	29
53	42	2	2	3	1	2	3	1	2	3	II	no	yes	2	no	no	3.8	3.2	4.8	3.93333	15	18	33	6	11	32	49
54	43	1	3	4	2	2	2	2	3	4	IV	yes	yes	2	no	no	4.4	4.2	3.6	4.06667	18	19	37	2	13	25	40
55	46	1	3	1	3	2	2	1	3	4	I	no	no	3	no	no	1.6	2	1.8	1.8	18	16	34	6	11	29	46
56	40	1	2	4	1	3	1	1	2	4	III	no	yes	2	no	no	4.2	4.2	4.8	4.4	24	19	43	9	20	48	77
57	51	1	2	3	2	2	1	1	4	1	II	yes	yes	3	no	no	3.2	2.8	2.4	2.8	21	21	42	9	20	37	66
58	48	1	5	2	4	2	1	1	4	2	II	yes	yes	3	no	yes	1.8	1.6	1.4	1.6	13	9	22	2	16	13	31
59	35	1	5	2	4	2	1	1	2	1	II	no	no	3	yes	no	2	2	2	2	20	17	37	5	10	22	37
60	36	1	4	2	2	2	2	2	2	1	II	no	no	3	no	no	1.6	2	1.6	1.73333	19	19	38	0	20	22	42
61	39	1	3	4	4	2	1	1	3	2	II	yes	yes	3	no	no	1.8	2	1.4	1.73333	19	16	35	4	14	25	43
62	52	1	3	1	4	2	2	1	3	1	II	no	no	3	no	no	3.6	2.8	1.2	2.53333	18	16	34	5	15	24	44
63	48	1	3	3	2	2	1	1	4	3	II	yes	yes	2	no	no	2.2	1.2	1.4	1.6	12	10	22	0	12	21	33
64	42	1	4	2	2	2	2	2	3	4	I	no	no	2	no	yes	3.4	3	3.4	3.26667	21	22	43	1	15	21	37
65	43	2	5	1	3	2	1	1	4	4	II	yes	yes	2	no	no	1.4	1.2	1	1.2	18	17	35	0	15	18	33
66	41	1	4	4	2	2	2	2	2	1	I	no	no	3	no	no	2.2	2.4	1.6	2.06667	23	20	43	4	18	26	48
67	40	1	4	4	2	2	1	1	4	1	I	no	yes	1	no	yes	3.8	4	1.6	3.13333	24	22	46	4	19	29	52
68	37	1	1	4	2	2	3	3	2	3	II	yes	yes	2	yes	no	2.4	3	1.4	2.26667	21	22	43	0	7	18	25
69	36	1	5	2	3	2	2	2	2	4	III	no	yes	4	no	no	4	3.2	2.6	3.26667	28	30	58	0	20	16	36
70	47	1	5	1	4	1	2	1	4	1	I	no	no	3	no	no	2.6	2.8	1.6	2.33333	21	20	41	5	9	21	35
71	36	1	3	4	4	2	2	2	1	1	III	no	no	2	no	no	1.4	1.6	1.6	1.53333	23	24	47	2	11	22	35
72	46	1	3	4	2	2	2	2	3	4	I	no	no	2	no	no	2.4	2.2	3	2.53333	6	6	12	4	13	25	42
73	34	1	5	1	4	3	2	2	3	4	III	no	yes	4	yes	yes	4	4.2	4.2	4.13333	18	18	36	4	13	26	43
74	51	1	1	4	2	2	2	1	4	4	II	no	yes	2	no	yes	4.8	4.8	3.6	4.4	17	14	31	2	14	27	43
75	45	1	4	3	4	1	1	1	4	3	I	no	yes	4	no	yes	3.6	2.8	4.2	3.53333	22	23	45	2	17	32	51
76	36	1	4	3	3	2	3	3	3	1	I	no	no	2	no	no	2.2	1.8	1.6	1.86667	17	16	33	4	16	18	38
77	31	1	1	4	2	2	2	2	3	4	II	yes	yes	3	no	no	2.8	2.6	2.4	2.6	18	19	37	4	20	29	53
78	34	1	5	1	4	2	1	1	2	1	I	no	no	3	yes	no	2	1.6	1	1.53333	22	29	51	3	16	19	38
79	42	1	4	1	2	2	1	1	3	2	II	no	yes	2	no	no	2.8	3.6	2.8	3.06667	16	16	32	2	14	27	43
80	38	1	3	4	2	3	2	2	2	4	III	no	yes	2	no	no	2	2.2	2.2	2.13333	23	18	41	4	16	29	49
81	40	1	4	3	3	2	2	2	3	4	II	yes	yes	3	no	no	3	3.2	2.8	3	24	24	48	3	12	25	40
82	45	1	5	4	4	2	1	1	3	4	II	yes	yes	3	no	yes	3.4	3.4	2.4	3.06667	10	10	20	5	11	27	43
83	48	1	1	3	3	2	2	1	4	1	II	no	yes	1	no	no	3.6	3.6	3.4	3.53333	28	26	54	9	20	22	51
84	45	1	1	4	2	2	2	2	3	1	II	no	no	3	no	no	2.6	1.4	1.2	1.73333	23	22	45	8	19	30	57
85	41	1	4	3	2	2	2	2	2	1	I	no	no	2	no	yes	2.8	2.6	3	2.8	18	18	36	5	10	15	30
86	40	1	5	1	3	2	1	1	2	4	III	no	yes	2	no	no	1.8	1.8	1	1.53333	19	17	36	5	9	18	32
87	37	1	5	4	3	1	2	2	1	1	I	no	no	3	yes	no	1.4	2.2	2.2	1.93333	15	19	34	5	13	25	43
88	48	1	5	1	4	1	1	1	4	4	II	yes	yes	3	no	no	3	3.8	3.2	3.33333	19	20	39	5	14	29	48
89	40	1	5	3	3	2	2	2	3	4	II	no	yes	2	yes	no	3.4	3.4	3	3.26667	26	26	52	5	13	24	42
90	38	1	3	1	2	2	1	1	3	4	II	no	yes	3	no	no	3.4	3	3.4	3.26667	21	22	43	1	15	21	37
91	47	1	4	1	1	2	2	2	3	4	I	no	yes	1	no	no	3	3	3.2	3.06667	22	22	44	4	20	39	63
92	40	1	5	2	4	1	1	1	3	1	I	yes	yes	2	no	no	1	1.4	1.4	1.26667	16	17	33	0	14	26	40
93	39	1	5	2	3	2	2	2	1	4	II	no	yes	3	no	no	1	1	1.2	1.06667	15	16	31	5	8	20	33
94	35	1	5	3	3	2	2	2	1	4	IV	no	yes	2	no	no	1.8	1.8	1.8	1.8	16	17	33	0	20	29	49
95	35	1	3	1	1	2	2	2	3	4	II	no	yes	2	no	no	2.2	2.2	1.2	1.86667	19	20	39	4	15	27	46
96	49	1	3	4	2	2	2	1	3	4	II	no	yes	2	no	no	3	2.6	1.4	2.33333	21	24	45	0	20	26	46
97	45	1	1	4	3	2	3	1	4	4	I	no	yes	2	no	no	1.8	2	1	1.6	23	22	45	5	13	29	47
98	49	1	1	3	3	2	2	1	4	4	II	no	no	2	no	yes	2.4	2	1.2	1.86667	19	17	36	0	16	20	36
99	32	1	4	4	4	2	1	1	2	4	IV	no	yes	2	no	no	1.6	2	1	1.53333	17	14	31	2	14	28	44
100	41	1	5	2	4	1	2	2	2	4	III	no	yes	4	no	no	1.4	1.4	2.2	1.66667	12	9	21	2	6	9	17
101	36	1	4	1	4	2	2	2	2	1	III	no	yes	1	no	no	1	1.2	1.6	1.26667	17	17	34	10	13	16	39
102	46	1	1	4	3	2	3	3	3	1	II	no	no	2	no	no	3	2.4	1.8	2.4	17	13	30	3	18	15	36
103	45	1	2	2	2	2	3	2	3	1	III	no	no	2	no	no	4.8	4.4	3	4.06667	26	30	56	0	20	24	44
104	41	1	5	1	4	2	3	3	2	4	II	no	yes	4	yes	no	1	1	1	1	16	8	24	0	8	19	27
105	44	1	5	1	4	2	1	1	4	3	I	no	no	2	no	no	1.4	1.2	1	1.2	16	12	28	1	12	6	19
106	50	1	4	2	3	1	2	1	4	1	I	no	yes	3	yes	no	3.2	2.6	1.2	2.33333	18	19	37	3	16	16	35
107	52	1	3	4	1	2	1	1	3	4	II	no	yes	3	no	no	2.2	1.8	5	3	20	14	34	1	16	25	42
108	44	1	4	1	3	2	1	1	3	4	I	no	no	2	no	no	1	1.4	1	1.13333	11	16	27	0	9	10	19
109	43	1	5	1	4	2	1	1	3	4	II	no	yes	4	no	no	1	1	1	1	10	10	20	1	6	20	27
110	43	1	5	2	4	1	3	2	2	4	I	no	yes	3	no	no	1.8	1.2	1	1.33333	17	10	27	5	12	16	33
111	32	1	5	1	3	1	1	1	1	4	I	no	yes	3	no	no	1	1	1.8	1.26667	15	8	23	5	8	5	18
112	49	1	5	2	3	1	1	1	3	4	II	no	yes	2	no	no	2	1.8	2	1.93333	25	22	47	1	18	35	54
113	35	1	3	4	3	2	1	1	3	1	I	no	no	3	no	no	2.2	1.6	1.4	1.73333	16	13	29	8	8	5	21
114	48	1	5	2	4	1	1	1	4	4	III	yes	yes	2	no	no	1.2	1	1	1.06667	16	10	26	2	13	25	40
115	40	1	4	4	2	2	2	2	3	4	II	no	no	3	yes	no	2	2.8	1.2	2	26	20	46	4	15	24	43
116	43	1	5	2	4	1	2	2	3	4	I	no	yes	2	yes	no	1.2	1.4	1.2	1.26667	19	13	32	0	6	15	21
117	44	2	5	2	4	2	1	1	4	4	III	yes	yes	3	no	no	3.2	1.2	2.2	2.2	11	10	21	0	10	32	42
118	38	1	5	1	4	2	1	1	2	4	II	no	yes	3	no	no	1	1.6	1.2	1.26667	15	9	24	2	16	17	35
119	37	1	5	2	3	2	2	2	2	3	I	yes	yes	3	no	no	1.4	2	2.6	2	17	16	33	5	15	20	40
120	39	1	5	3	4	2	2	2	3	4	I	no	yes	2	no	no	1.4	1.6	1.4	1.46667	20	14	34	5	12	23	40
121	29	1	3	3	3	2	1	1	2	1	I	no	yes	3	no	no	2	2	1.4	1.8	15	15	30	2	12	21	35
122	39	1	3	3	3	2	2	2	2	4	I	no	yes	2	no	yes	1.4	1.4	2.8	1.86667	22	22	44	1	15	29	45
123	46	1	4	3	2	2	1	1	4	4	II	no	yes	2	yes	yes	2	1.8	1.6	1.8	17	19	36	2	11	16	29
124	42	1	4	1	3	2	2	2	2	4	I	no	no	2	no	no	1.2	1.4	1.2	1.26667	21	17	38	1	12	9	22
125	43	1	5	1	3	2	1	1	4	4	III	no	yes	2	no	no	3	3	3	3	18	18	36	5	10	23	38
126	44	1	3	3	3	2	2	2	3	4	III	no	yes	4	no	no	1.6	2.2	1	1.6	18	18	36	0	16	21	37
127	45	1	5	3	4	2	2	2	3	4	IV	no	yes	1	no	no	2.2	1.6	1.8	1.86667	11	10	21	0	11	25	36
128	42	1	5	1	4	2	2	2	3	4	III	no	yes	2	no	no	1.8	1.8	1.4	1.66667	13	10	23	2	6	18	26
129	49	1	4	1	3	3	2	1	4	4	I	no	yes	2	no	no	1.8	1.2	1	1.33333	16	18	34	1	10	21	32
130	45	1	4	3	3	2	2	1	4	4	III	yes	yes	3	no	no	1.8	1.2	1.6	1.53333	15	14	29	1	14	9	24
131	43	1	5	1	4	1	2	2	1	3	I	no	yes	2	no	no	2	1.4	1.4	1.6	10	9	19	6	16	26	48
132	43	1	5	1	4	2	1	1	4	2	I	no	yes	3	yes	yes	1.2	1.4	1.8	1.46667	16	15	31	1	15	8	24
133	42	1	4	1	3	2	2	2	3	4	III	yes	yes	2	yes	no	1.8	2	3.4	2.4	21	22	43	4	14	31	49
134	40	1	5	1	3	2	2	2	3	4	I	yes	no	3	no	no	3.2	3	2.6	2.93333	9	12	21	4	11	23	38
135	50	1	5	1	3	2	2	2	3	4	II	no	yes	3	no	no	2.6	1.8	2.2	2.2	13	14	27	0	18	27	45
136	39	1	2	1	2	2	2	2	3	4	II	yes	yes	2	no	no	4	3.8	3.4	3.73333	22	23	45	3	13	30	46
137	40	1	4	3	4	2	2	2	2	4	I	no	yes	3	no	no	1	1.2	1.2	1.13333	18	15	33	2	11	17	30
138	43	1	5	1	4	2	1	1	4	4	III	yes	yes	2	no	yes	2	1.8	1	1.6	19	21	40	5	4	16	25
139	45	1	1	4	2	2	2	1	3	4	II	no	yes	2	no	no	2.2	2	1.4	1.86667	20	18	38	5	18	20	43
140	36	1	1	3	2	2	2	2	3	1	I	no	no	2	no	no	3.4	2.8	2.4	2.86667	19	17	36	6	8	30	44
141	48	1	1	4	3	2	2	1	3	4	II	no	yes	2	no	no	1.4	1	1	1.13333	8	9	17	0	11	8	19
142	43	1	5	1	4	2	2	2	2	4	II	no	yes	3	yes	yes	1	1	1.4	1.13333	18	17	35	7	9	30	46
143	49	1	1	4	1	2	2	1	4	4	I	no	no	2	no	no	2.2	1.8	1.4	1.8	14	15	29	0	11	17	28
144	44	1	5	2	4	1	1	1	3	4	III	yes	yes	4	no	no	1	1.6	1	1.2	17	14	31	2	15	20	37
145	47	1	3	1	2	2	2	1	2	1	III	no	no	4	no	no	2	2	1.6	1.86667	18	18	36	4	11	27	42
146	42	1	3	4	1	2	3	3	2	1	II	no	yes	1	no	no	5	5	5	5	28	28	56	4	20	30	54
147	47	1	4	1	4	2	2	2	4	4	I	yes	yes	3	no	no	2.2	2.4	3.4	2.66667	24	24	48	2	16	20	38
148	43	1	4	1	4	2	1	1	3	4	I	yes	yes	3	no	no	2	1.6	2.4	2	14	7	21	3	12	21	36
149	42	1	3	4	4	2	2	2	2	3	II	no	yes	4	no	no	2.2	2	2	2.06667	18	20	38	5	13	25	43
150	34	1	3	4	4	2	1	1	1	2	II	no	yes	4	no	no	1.4	1.8	1.6	1.6	20	18	38	5	10	25	40
151	42	1	5	2	3	2	1	1	4	4	I	yes	no	3	no	no	1.2	1.4	1.4	1.33333	16	17	33	0	15	26	41
152	50	2	4	3	2	3	1	1	4	4	II	no	yes	4	yes	no	1.6	1.8	1.8	1.73333	13	16	29	0	15	24	39
153	35	1	4	1	3	3	1	1	3	4	II	no	yes	2	no	no	1.4	1.6	1.6	1.53333	18	16	34	2	16	26	44
154	47	1	4	1	3	2	1	1	4	4	I	no	no	2	no	no	1.4	1.6	1.6	1.53333	18	16	34	2	16	26	44
155	42	1	5	4	4	2	1	1	3	4	II	yes	yes	2	no	no	1.8	2.6	2	2.13333	21	21	42	5	18	33	56
156	48	1	3	4	2	2	2	1	4	4	II	no	yes	2	no	no	2.2	2	1	1.73333	17	9	26	0	17	17	34
157	40	1	3	3	4	3	1	1	3	4	I	no	no	4	yes	no	1.4	1.2	1	1.2	13	13	26	2	13	5	20
158	38	1	4	4	3	2	2	2	1	4	I	yes	no	3	no	no	2	2	1.6	1.86667	11	13	24	0	10	9	19
159	33	1	3	1	2	2	2	2	2	1	I	no	no	3	no	no	2	2.8	1.8	2.2	25	20	45	3	16	33	52
160	43	1	1	1	1	2	3	3	4	1	II	yes	yes	2	no	no	3.6	3.6	3	3.4	20	20	40	8	16	29	53
161	45	1	4	1	3	2	1	1	3	4	I	yes	yes	2	no	no	2.2	1.6	1.8	1.86667	18	12	30	0	15	18	33
162	43	1	3	3	2	2	2	2	2	4	II	no	yes	3	no	no	1.4	1.6	1.6	1.53333	18	16	34	1	16	25	42
163	46	1	4	1	3	2	2	1	4	2	I	no	yes	2	yes	no	2	2.8	1.6	2.13333	25	20	45	0	15	20	35
164	35	1	5	2	3	1	1	1	3	3	II	no	yes	2	yes	no	2.4	2.2	1.2	1.93333	17	16	33	0	16	11	27
165	49	1	5	2	2	2	3	1	4	4	I	no	no	3	yes	no	2.2	2.2	1.2	1.86667	15	16	31	1	19	19	39
166	31	1	4	3	3	2	1	1	2	1	I	no	no	4	no	no	1.6	1.6	1.4	1.53333	18	18	36	3	11	18	32
167	48	1	3	4	2	2	2	2	4	4	III	no	yes	2	no	no	2.4	2	1.8	2.06667	11	8	19	0	18	28	46
168	38	1	3	3	3	2	1	1	4	3	II	no	yes	2	no	no	1.4	1.2	1.4	1.33333	18	14	32	1	14	23	38
169	36	1	2	3	4	2	2	2	3	1	I	no	no	2	no	no	1	1.4	1	1.13333	22	20	42	4	11	24	39
170	43	1	5	1	3	2	1	1	4	4	I	yes	yes	2	no	no	1.2	1.8	1.2	1.4	16	10	26	3	18	22	43
171	46	1	1	4	1	2	3	1	4	3	I	yes	no	3	no	no	2	2	2	2	17	14	31	5	18	29	52
172	48	1	3	3	2	3	2	1	3	4	I	no	no	2	no	yes	2	1.8	1.4	1.73333	17	18	35	2	18	27	47
173	44	1	4	4	2	3	2	1	4	4	I	no	yes	2	no	yes	2.2	1.4	2	1.86667	14	10	24	1	12	21	34
174	52	1	1	4	3	3	1	1	4	4	II	no	yes	3	no	no	2.8	2	2.2	2.33333	20	15	35	0	18	22	40
175	51	1	1	4	3	2	2	1	4	4	I	no	no	3	no	no	2	2	1.4	1.8	17	12	29	1	15	22	38
176	38	1	4	1	3	2	1	1	3	4	III	yes	yes	1	no	no	2.2	2.2	3.2	2.53333	21	21	42	3	12	26	41
177	40	1	5	1	3	3	1	1	1	1	I	no	no	3	no	no	1	1.8	2.6	1.8	21	24	45	1	14	25	40
178	40	1	4	3	4	2	3	3	2	4	I	no	no	2	no	yes	2.8	2.8	2.4	2.66667	25	22	47	3	20	29	52
179	40	1	2	4	1	2	1	1	4	4	III	no	yes	4	no	no	1.2	2.2	2.8	2.06667	21	16	37	2	12	35	49
180	45	1	5	3	3	2	2	2	3	4	I	no	yes	2	no	no	2.8	2.8	2	2.53333	24	21	45	5	20	40	65
181	42	1	5	1	3	3	2	2	3	4	I	no	yes	3	no	no	2.4	2.2	1.2	1.93333	17	16	33	1	16	11	28
182	36	1	5	1	3	2	2	2	2	4	II	yes	yes	3	no	no	1.2	1.6	2.6	1.8	17	9	26	7	2	16	25
183	45	1	3	3	3	3	2	1	4	2	I	yes	no	3	no	no	2	1.4	1.8	1.73333	10	9	19	4	9	21	34
184	47	1	4	3	3	3	2	2	3	1	I	no	no	3	no	no	2.6	4	2.2	2.93333	29	23	52	2	20	27	49
185	42	1	5	3	4	2	1	1	2	4	I	no	no	3	no	no	1.6	1.8	2.2	1.86667	15	10	25	2	8	12	22
186	42	1	5	2	4	2	1	1	3	4	I	yes	yes	3	no	no	2	2.4	2	2.13333	12	13	25	1	7	7	15
187	41	1	3	1	2	2	3	3	2	4	I	no	no	2	no	no	1.8	1.6	1.4	1.6	24	26	50	5	13	27	45
188	37	1	5	1	3	2	1	1	3	4	II	yes	yes	2	no	no	3	2.8	3.4	3.06667	24	23	47	5	10	32	47
189	46	1	4	4	4	2	2	2	2	4	II	no	yes	2	no	no	1	2	1.6	1.53333	21	11	32	4	15	27	46
190	41	1	4	1	3	2	1	1	2	1	III	no	yes	1	no	no	3.4	2.6	3	3	18	20	38	5	15	23	43
191	40	1	5	1	4	3	1	1	4	4	I	yes	yes	3	no	no	1	1.2	2.4	1.53333	17	9	26	2	5	8	15
192	46	1	5	1	4	2	2	2	2	4	II	no	yes	4	no	no	2	2.2	2	2.06667	16	7	23	1	8	9	18
193	33	1	4	4	3	2	2	2	2	4	III	yes	yes	2	no	no	2.8	3	2.6	2.8	19	16	35	3	17	37	57
194	38	1	4	3	4	2	1	1	3	1	I	no	no	3	no	no	2.2	2	2.2	2.13333	24	24	48	5	10	21	36
195	41	1	1	3	3	3	3	3	3	1	II	no	no	3	no	no	3.4	3.6	3	3.33333	21	23	44	4	20	30	54
196	44	1	2	3	2	2	2	1	4	4	I	no	yes	3	no	no	1.6	1	1.4	1.33333	17	12	29	7	17	14	38
197	44	1	4	1	3	2	2	1	3	1	I	no	no	2	yes	no	1.8	1.8	2	1.86667	18	15	33	0	20	12	32
198	43	1	3	3	2	2	2	2	3	4	I	yes	yes	3	no	no	2	1.4	1.4	1.6	10	9	19	0	20	20	40
199	47	1	3	4	2	2	2	1	4	4	I	no	yes	2	no	no	2.6	2.2	3	2.6	13	8	21	5	14	29	48
200	51	1	1	4	1	2	2	1	3	1	I	no	no	2	no	yes	2.6	2.2	1.6	2.13333	11	8	19	7	13	20	40
201	46	1	4	4	3	2	2	1	4	4	I	no	no	2	no	no	3.6	3.4	2.8	3.26667	21	11	32	2	15	31	48
202	48	1	5	2	2	2	2	1	4	4	I	no	no	2	no	no	2.2	2.2	1.2	1.86667	15	16	31	1	19	21	41
203	50	1	4	1	3	2	2	1	3	4	III	yes	yes	2	yes	yes	1.2	2	1.4	1.53333	17	12	29	3	17	22	42
204	48	1	3	1	2	2	2	1	4	4	I	no	yes	2	yes	no	1.8	1.4	1.4	1.53333	9	8	17	0	12	20	32
205	45	1	4	1	3	2	2	1	3	4	I	no	yes	2	no	no	3.4	3.2	3	3.2	20	13	33	3	13	15	31
206	40	1	2	3	3	2	2	2	3	1	I	no	no	2	no	no	3.4	3.2	3.2	3.26667	26	27	53	6	9	24	39
207	50	1	1	3	2	2	2	1	4	4	I	yes	yes	2	no	no	3	3	3.4	3.13333	17	19	36	6	17	37	60
208	36	1	5	1	3	2	1	1	3	4	I	no	no	3	no	no	2.8	3.2	2.6	2.86667	19	19	38	6	13	36	55
209	37	1	2	4	1	2	2	2	3	1	IV	no	yes	2	no	no	1.2	1.8	1.6	1.53333	19	14	33	4	6	23	33
210	43	1	5	1	2	2	2	2	3	4	III	yes	yes	2	yes	no	2.8	2.6	3.4	2.93333	11	12	23	3	14	24	41
211	47	1	5	1	4	2	1	1	3	4	I	yes	no	3	yes	no	4	3.8	3	3.6	18	19	37	1	17	26	44
212	32	1	4	1	3	2	2	2	1	1	I	no	yes	3	no	no	2.4	3	2.2	2.53333	18	18	36	2	16	30	48
213	36	1	4	3	4	2	2	2	1	4	II	no	yes	4	no	no	2.6	2.2	1.8	2.2	21	21	42	3	16	25	44
214	40	1	4	4	4	2	1	1	4	4	II	yes	yes	4	no	no	1.4	1.2	1	1.2	11	9	20	2	16	13	31
215	38	1	3	3	2	2	2	2	2	1	I	no	yes	3	no	no	2.2	1.8	1.4	1.8	22	13	35	2	17	18	37
216	36	1	5	2	4	1	1	1	3	1	I	no	no	3	no	no	3.8	3.2	2.4	3.13333	19	17	36	5	11	22	38
217	30	1	5	1	4	1	1	1	1	1	I	no	no	3	no	no	1.6	2	1.2	1.6	20	18	38	4	13	20	37
218	45	1	1	3	2	2	3	1	4	4	III	yes	yes	2	no	no	3.4	3.4	2.2	3	16	18	34	3	13	33	49
219	37	1	4	1	3	2	1	1	3	1	I	no	no	2	no	no	3.2	3	2.2	2.8	19	15	34	1	19	28	48
220	35	1	4	1	3	2	2	2	2	3	I	no	yes	2	no	no	2.4	2.6	2	2.33333	19	20	39	6	17	26	49
221	47	1	5	2	4	3	1	1	4	4	II	no	yes	2	no	no	3.8	3.8	3.6	3.73333	12	13	25	1	7	7	15
222	36	1	4	1	4	2	1	1	3	1	I	no	no	4	no	no	3.6	3.8	2.2	3.2	15	13	28	4	13	31	48
223	35	1	5	1	3	2	2	2	3	1	I	no	no	2	no	no	1.4	1.8	1.2	1.46667	14	12	26	2	16	15	33
224	34	1	2	3	4	2	2	2	1	4	I	no	yes	4	no	no	1	1.8	1.6	1.46667	18	18	36	2	20	20	42
225	37	1	5	4	4	2	2	2	3	1	III	no	no	2	no	no	1.2	1.4	1	1.2	13	10	23	0	2	1	3
226	38	1	3	3	2	2	3	3	1	4	II	no	no	2	no	yes	2.8	3	2	2.6	16	17	33	6	12	31	49
227	41	1	5	1	4	2	1	1	4	1	II	no	no	3	no	no	1.4	1.4	1.6	1.46667	17	10	27	4	7	13	24
228	38	1	5	3	4	2	1	1	3	4	II	yes	yes	3	no	no	1.4	1.2	1	1.2	16	11	27	2	15	19	36
229	48	1	4	1	4	2	1	1	4	1	II	no	no	3	no	no	3.2	2.8	1.8	2.6	21	20	41	7	15	34	56
230	39	1	5	1	4	2	1	1	3	1	I	yes	yes	3	no	no	2	1.8	1.2	1.66667	15	17	32	3	13	26	42
231	50	1	5	2	4	3	2	1	4	1	I	no	no	2	no	yes	3	3	1.8	2.6	24	22	46	3	8	16	27
232	45	1	5	2	3	2	2	1	3	1	I	no	yes	3	no	no	2.6	2.2	1	1.93333	17	14	31	0	18	36	54
233	40	1	5	2	4	1	1	1	3	4	I	no	yes	3	no	no	3.4	3.8	3.8	3.66667	18	18	36	5	12	24	41
234	43	1	3	1	2	2	2	2	3	4	I	no	no	2	no	no	3.2	3.2	3	3.13333	11	9	20	3	8	15	26
235	43	1	5	2	3	2	1	1	4	1	II	no	yes	3	no	no	2	2	1	1.66667	19	18	37	3	17	20	40
236	45	1	2	3	2	3	2	1	4	1	II	no	yes	3	yes	yes	4.4	5	3.2	4.2	25	28	53	0	19	35	54
237	37	1	3	4	3	2	3	3	1	1	II	no	yes	3	no	yes	1.8	1.8	1.4	1.66667	15	12	27	7	11	28	46
238	44	1	5	2	4	2	1	1	4	1	I	no	yes	4	no	no	2	2.8	1.8	2.2	10	14	24	4	11	22	37
239	33	1	4	1	4	2	1	1	1	2	I	no	yes	4	no	no	1	1	1.8	1.26667	16	13	29	4	8	11	23
240	49	1	2	1	2	2	3	2	2	1	II	yes	yes	2	no	yes	2.2	1.6	1.6	1.8	18	18	36	3	13	26	42
241	34	1	3	1	2	2	2	2	2	1	I	yes	no	2	no	no	2.4	1.8	1.8	2	19	19	38	7	20	22	49
242	40	1	4	4	4	3	2	2	2	4	I	no	yes	3	no	yes	3.4	3.4	3	3.26667	10	10	20	6	11	26	43
243	41	1	3	3	3	2	2	2	3	1	I	no	yes	3	no	no	2	2	2.6	2.2	16	15	31	2	11	13	26
244	31	1	3	3	2	2	1	1	1	2	III	no	yes	2	no	no	1	1.8	1.6	1.46667	20	20	40	0	15	25	40
245	46	1	4	3	4	3	2	1	2	1	II	no	yes	4	no	no	3.6	3.2	3.4	3.4	19	19	38	5	13	24	42
246	41	1	1	3	2	2	2	2	3	3	II	no	yes	3	no	yes	3.2	3.2	2.6	3	17	18	35	1	18	24	43
247	42	1	5	2	2	2	1	1	4	1	I	no	yes	3	no	no	2.4	2.6	1.6	2.2	19	18	37	3	14	18	35
248	37	1	5	1	3	2	1	1	3	1	II	no	yes	4	no	no	1.8	1.2	1.6	1.53333	19	17	36	2	15	16	33
249	46	1	4	1	3	2	2	1	3	1	III	no	yes	4	no	no	1.8	2.6	2.8	2.4	28	24	52	4	18	34	56
250	43	1	5	2	4	1	2	2	3	1	I	no	no	4	no	no	3.8	3.2	3.2	3.4	20	20	40	2	13	28	43
251	42	1	3	3	2	2	3	3	2	1	II	no	no	2	no	no	3.2	3	2.6	2.93333	21	17	38	2	10	17	29
252	39	1	5	1	3	2	2	2	3	1	I	no	yes	4	no	no	3	3.4	2.6	3	18	14	32	6	11	32	49
253	43	1	5	2	3	1	2	2	3	1	I	no	yes	4	yes	no	3.8	3.2	2.2	3.06667	17	17	34	2	13	25	40
254	42	1	5	1	3	2	2	2	2	1	II	no	no	3	no	no	3	3.2	2.2	2.8	19	14	33	6	11	29	46
255	42	1	1	3	2	2	2	1	4	2	I	no	no	3	yes	no	1.4	1.8	1.4	1.53333	15	15	30	2	10	13	25
256	45	1	4	3	3	2	2	1	4	4	II	no	yes	4	no	yes	3	3	2.8	2.93333	18	17	35	9	20	48	77
257	42	1	4	3	3	2	2	2	3	4	I	yes	yes	3	yes	no	3	2.8	3.6	3.13333	18	19	37	9	20	39	68
258	50	1	5	1	4	2	2	1	4	4	IV	yes	yes	3	no	no	4	3.8	4	3.93333	20	17	37	4	14	25	43
259	43	1	5	1	3	2	1	1	4	1	I	no	no	4	no	no	2.6	2.4	2.6	2.53333	19	27	46	5	15	24	44
260	41	1	4	4	2	2	1	1	3	4	III	yes	yes	2	no	no	3.6	3.2	2.2	3	22	20	42	7	20	27	54
261	36	1	5	1	3	2	2	2	3	3	I	yes	no	3	no	no	4	4.6	3.4	4	14	14	28	8	18	38	64
262	49	1	3	1	2	2	2	1	4	1	II	no	yes	2	no	no	2.4	2.4	1.4	2.06667	15	15	30	7	20	30	57
263	33	1	5	2	4	1	1	1	2	1	I	no	yes	3	no	no	4.4	4.2	3	3.86667	16	16	32	1	15	21	37
264	47	1	3	1	2	2	1	1	4	4	I	no	no	2	yes	no	2.8	2.4	1.2	2.13333	20	17	37	0	15	18	33
265	43	1	5	1	2	2	1	1	4	4	I	no	no	2	yes	yes	3	3.8	3.6	3.46667	19	15	34	7	18	36	61
266	48	1	2	4	4	2	3	1	3	1	I	no	no	3	no	no	2	2.4	1.6	2	15	12	27	3	10	24	37
267	49	1	5	2	4	1	1	1	4	4	I	yes	no	4	no	no	3.2	2.8	2	2.66667	18	16	34	6	19	29	54
268	42	1	3	3	3	2	2	2	4	1	I	no	yes	3	yes	no	2.4	2.2	2.4	2.33333	24	22	46	0	7	18	25
269	42	1	1	3	2	2	2	1	3	1	II	no	no	2	no	no	1.6	1.6	2.2	1.8	20	20	40	2	6	9	17
270	42	1	4	3	2	2	3	3	3	3	II	yes	yes	2	no	yes	4	3.6	2.8	3.46667	22	24	46	7	18	26	51
271	41	1	3	4	2	2	2	2	3	4	I	no	yes	2	no	no	3	2	2	2.33333	25	18	43	2	11	22	35
272	45	1	4	3	2	2	2	2	4	4	II	no	yes	2	no	no	2.6	2.2	1.8	2.2	19	18	37	4	13	25	42
273	46	1	4	1	3	2	1	1	4	1	II	no	yes	2	no	no	2.6	2.8	2	2.46667	21	21	42	4	13	26	43
274	47	1	4	3	3	2	2	1	4	3	I	yes	no	3	no	no	3.2	3.2	2.4	2.93333	19	18	37	2	14	27	43
275	37	1	5	1	3	2	2	2	3	1	I	no	no	3	no	no	3.8	3.2	3.8	3.6	24	24	48	7	18	38	63
276	38	1	3	4	2	2	2	2	3	4	II	yes	yes	2	no	no	3.4	2.8	2.8	3	24	22	46	4	14	18	36
277	38	1	4	3	2	2	3	3	1	2	I	no	yes	3	no	no	3.6	2.8	2.8	3.06667	15	10	25	4	14	28	46
278	44	1	2	3	2	2	2	1	4	3	III	yes	yes	2	no	no	1	1	1.4	1.13333	22	22	44	3	7	15	25
279	42	1	4	1	3	2	1	1	4	4	I	yes	yes	3	no	no	3	2.8	2.2	2.66667	12	12	24	5	18	27	50
280	38	1	3	1	3	2	1	1	3	2	II	no	yes	4	yes	no	2.6	3	1.8	2.46667	19	18	37	6	16	45	67
281	47	1	5	2	4	1	1	1	4	1	I	no	no	3	no	no	3.4	3.8	3	3.4	25	27	52	3	12	25	40
282	40	1	5	1	3	2	1	1	3	4	I	yes	yes	2	no	no	3.6	3.4	3.8	3.6	18	9	27	5	11	27	43
283	39	1	5	1	3	2	2	2	3	2	I	yes	no	3	no	no	4.8	4.8	3.6	4.4	16	19	35	9	20	26	55
284	42	1	5	1	4	2	2	2	3	4	III	yes	yes	3	no	no	4.4	4	3.6	4	14	10	24	8	19	40	67
285	38	1	5	1	3	2	3	3	1	2	I	yes	yes	3	yes	no	3.8	3.8	4	3.86667	20	20	40	5	10	15	30
286	43	1	5	1	3	2	2	2	3	4	II	no	yes	2	no	no	3	3.8	3	3.26667	18	13	31	5	9	18	32
287	35	1	3	3	4	2	1	1	3	4	III	no	yes	4	yes	no	2.6	2	1.8	2.13333	15	17	32	5	13	25	43
288	40	1	4	4	3	2	2	2	3	4	I	yes	yes	3	no	no	2.2	2.6	2.2	2.33333	13	8	21	5	14	29	48
289	36	1	5	3	2	2	3	3	2	4	IV	yes	yes	2	no	no	3	2.8	2.4	2.73333	20	20	40	5	13	24	42
290	50	1	5	1	4	2	1	1	4	4	I	no	yes	4	no	no	2.6	2.6	1.6	2.26667	19	12	31	4	14	21	39
291	44	1	4	2	3	2	1	1	3	4	II	yes	no	3	yes	no	3.4	3.4	3	3.26667	17	13	30	7	19	42	68
292	40	1	5	1	4	2	2	2	3	4	I	no	yes	4	no	no	2.6	1.8	2	2.13333	15	16	31	6	14	26	46
293	31	1	5	3	4	2	1	1	3	4	I	no	no	4	no	no	2	2	2.2	2.06667	21	17	38	5	8	20	33
294	49	1	3	3	3	2	2	1	3	4	III	yes	yes	2	no	no	2.2	2.2	2.2	2.2	10	9	19	3	19	33	55
295	33	1	4	3	3	2	2	2	2	2	II	yes	no	3	no	no	2.6	2.4	1.8	2.26667	29	24	53	4	15	27	46
296	50	1	3	3	2	2	2	1	4	3	III	yes	yes	2	no	yes	2.4	2	2.4	2.26667	13	13	26	7	20	32	59
297	46	1	5	1	4	2	2	1	4	1	II	no	yes	3	yes	no	3.4	3.4	3.4	3.4	19	20	39	5	13	29	47
298	41	1	4	1	3	2	1	1	3	4	II	yes	yes	3	yes	no	2.2	2	1.8	2	21	22	43	2	10	18	30
299	35	1	5	1	3	2	1	1	3	1	I	no	no	3	no	no	2.4	2.4	2.6	2.46667	16	16	32	6	14	37	57
300	56	1	3	3	2	2	2	1	4	4	I	no	yes	2	no	yes	3.6	3.4	4	3.66667	12	14	26	8	18	30	56
301	40	1	3	3	3	2	2	2	3	3	II	no	yes	3	no	no	2.6	2.2	2	2.26667	17	14	31	5	10	19	34
302	49	1	3	1	3	2	1	1	4	4	III	yes	yes	2	no	no	2.6	2.2	2.6	2.46667	22	13	35	3	16	17	36
303	39	1	1	4	2	2	3	3	1	3	III	yes	yes	2	no	no	2	1.6	1.4	1.66667	25	23	48	1	6	19	26
304	42	1	5	1	3	2	1	1	4	4	I	no	yes	3	no	no	2.4	2.2	2.8	2.46667	19	20	39	2	16	24	42
305	41	1	3	3	3	2	2	2	3	2	II	no	yes	3	yes	no	2.4	2.8	2.8	2.66667	22	13	35	1	14	25	40
306	46	1	5	2	4	1	1	1	4	1	I	no	no	2	no	no	2.8	1.8	3.4	2.66667	20	18	38	5	12	24	41
307	33	1	2	3	2	2	2	2	2	3	III	no	yes	2	no	no	3.4	3.6	3	3.33333	13	15	28	7	19	30	56
308	49	1	5	2	4	1	3	3	3	3	I	no	no	4	yes	no	3	2.4	2.8	2.73333	19	22	41	6	13	31	50
309	41	1	5	2	3	2	2	2	3	4	II	no	yes	2	no	no	4	3.2	2.6	3.26667	21	21	42	7	12	28	47
310	44	1	2	4	2	2	2	1	4	4	I	no	yes	2	no	no	2	2.2	2.2	2.13333	18	11	29	5	12	16	33
311	43	1	2	1	1	2	3	3	1	2	I	no	no	2	no	no	1.8	1.8	1.8	1.8	15	12	27	7	10	18	35
312	44	1	3	3	3	2	2	2	2	1	I	no	no	3	yes	no	2.8	3.2	2.8	2.93333	18	18	36	4	15	24	43
313	34	1	5	1	3	2	2	2	2	4	III	no	yes	2	no	no	4.2	2.6	2	2.93333	21	15	36	6	13	28	47
314	44	1	5	4	4	2	1	1	2	3	III	yes	yes	4	no	no	2	2.6	1.8	2.13333	12	11	23	2	8	20	30
315	47	1	5	2	4	2	2	2	3	4	I	yes	no	3	no	no	2.8	3	3.2	3	16	17	33	8	18	25	51
